# Supplementary material for: Trajectories of Adjustment Disorder and Well-Being in Austria and Croatia during 20 Months of the COVID-19 Pandemic
Source: Int J Environ Res Public Health. 2023 Sep 29;20(19):6861. doi: 10.3390/ijerph20196861 (PMC10572495; doi:10.3390/ijerph20196861)
Supplement: Supplementary file 1 [file ijerph-20-06861-s001.zip]

Archive with 1 entries (1 files):
- ijerph-2614469-supplementary.pdf
